# Supplementary material for: Effects of Investment Experience on the Stock Investment Task: The Mediating Role of Risk Perception
Source: Behav Sci (Basel). 2023 Jan 30;13(2):115. doi: 10.3390/bs13020115 (PMC9952433; doi:10.3390/bs13020115)
Supplement: Supplementary file 1 [file behavsci-13-00115-s001.zip]

Archive with 1 entries (1 files):
- behavsci-2169405-supplementary.pdf
